# Supplementary material for: Acetaminophen Induces an Antioxidative Response in Lettuce Plants
Source: Plants (Basel). 2021 Jun 6;10(6):1152. doi: 10.3390/plants10061152 (PMC8229777; doi:10.3390/plants10061152)
Supplement: Supplementary file 1 [file plants-10-01152-s001.zip]

Archive with 4 entries (3 files):
- sup/
- sup/FIGURE S1.pdf
- sup/FIGURE S2.pdf
- sup/Figure S3_Asc GSH Total_V2.pdf
